# Supplementary material for: Tuning Ag/Co Metal Ion Composition to Control In Situ Nanoparticle Formation, Photochemical Behavior, and Magnetic–Dielectric Properties of UV–Cured Epoxy Diacrylate Nanocomposites
Source: Nanomaterials (Basel). 2026 Jan 21;16(2):143. doi: 10.3390/nano16020143 (PMC12844846; doi:10.3390/nano16020143)
Supplement: Supplementary file 1 [file nanomaterials-16-00143-s001.zip]

Archive with 1 entries (1 files):
- nanomaterials-4103286-supplementary.pdf
